# Supplementary material for: Temporal Changes in Nuclear Envelope Permeability during Semi-Closed Mitosis in Dictyostelium Amoebae
Source: Cells. 2023 May 13;12(10):1380. doi: 10.3390/cells12101380 (PMC10216430; doi:10.3390/cells12101380)
Supplement: Supplementary file 1 [file cells-12-01380-s001.zip]

Archive with 2 entries (2 files):
- Supplementary Materials Resub.pdf
- Videos Resub.zip
